# Supplementary material for: Prevalence of Front-of-Pack Warning Signs among Commercial Complementary Foods in Seven High and Upper Middle-Income Countries
Source: Nutrients. 2023 Mar 27;15(7):1629. doi: 10.3390/nu15071629 (PMC10096843; doi:10.3390/nu15071629)
Supplement: Supplementary file 1 [file nutrients-15-01629-s001.zip]

Archive with 2 entries (2 files):
- nutrients-2222952-supplementary/Supplementary Table S1.pdf
- nutrients-2222952-supplementary/Supplementary Table S2.pdf
